# Supplementary material for: Understanding the distribution and fine-scale habitat selection of mesocarnivores along a habitat quality gradient in western Himalaya
Source: PeerJ. 2022 Sep 16;10:e13993. doi: 10.7717/peerj.13993 (PMC9484455; doi:10.7717/peerj.13993)
Supplement: Supplemental Information 39 [file peerj-10-13993-s039.csv]

data	season	year	Station	lat_DD_Y	long_DD_X	RF_counts	LC_counts	TRI	dem_elev	slope	dist_river	ndvi_rf	ndvi_lc
scat	winter	2017	16	31.70031339	77.59918487	0	0	0.489	3884	21.05	659	-0.064	-0.064
scat	winter	2017	25	31.68309469	77.57565158	0	0	0.601	4265	22.64	2167	-0.059	-0.059
scat	winter	2017	22	31.69199633	77.57965791	0	0	0.574	3781	30.13	1366	-0.055	-0.055
scat	winter	2017	19	31.69751502	77.5868098	0	0	0.444	3854	16.93	1060	-0.046	-0.046
scat	winter	2017	15	31.69974106	77.60417426	1	0	0.389	3854	18.12	562	-0.044	-0.043
scat	winter	2017	24	31.68538811	77.57792135	0	0	0.495	4045	42.62	1976	-0.044	-0.044
scat	winter	2017	14	31.70008385	77.6092977	4	0	0.455	3840	12.67	524	-0.041	-0.059
scat	winter	2017	11	31.7018008	77.6241641	1	1	0.374	3674	14.19	99	-0.037	-0.04
scat	winter	2017	20	31.69933715	77.5822082	0	0	0.427	3876	26.97	815	-0.034	-0.034
scat	winter	2017	45	31.70357407	77.62299818	2	1	0.473	3668	16.97	36	-0.034	-0.035
scat	winter	2017	9	31.7059834	77.61335633	1	0	0.505	3618	26.92	67	-0.029	0.063
scat	winter	2017	33	31.68772818	77.55216668	2	0	0.527	3697	17.4	1117	-0.027	-0.033
scat	winter	2017	29	31.68469579	77.56582683	0	0	0.613	3955	20.04	2017	-0.025	-0.025
scat	winter	2017	12	31.7025934	77.61871877	1	0	0.442	3709	30.84	149	-0.022	-0.013
scat	winter	2017	40	31.66774274	77.54127382	0	0	0.525	3503	16.79	2495	-0.014	-0.014
scat	winter	2017	28	31.68181157	77.56850311	0	0	0.628	4038	15.25	2298	-0.013	-0.013
scat	winter	2017	30	31.68852753	77.56492289	0	0	0.212	3772	13.56	1624	-0.013	-0.013
scat	winter	2017	26	31.68321014	77.57225783	0	0	0.485	4345	18.89	2130	-0.01	-0.01
scat	winter	2017	27	31.68299649	77.57130121	0	0	0.484	4276	36.72	2153	-0.003	-0.003
scat	winter	2017	38	31.67033034	77.54658831	0	0	0.622	3337	43.47	2579	0.002	0.002
scat	winter	2017	23	31.68820955	77.57905279	0	0	0.431	3849	21.17	1716	0.003	0.003
scat	winter	2017	1	31.70685556	77.57718611	0	1	0.416021	3192	29.58	37	0.009	0.012
scat	winter	2017	10	31.70481849	77.61835705	2	0	0.611	3657	19.58	51	0.009	-0.01
scat	winter	2017	2	31.70756944	77.58014167	1	1	0.384615	3197	25.36	13	0.016	0.016
scat	winter	2017	13	31.70111401	77.61414761	2	1	0.489	3806	22.73	368	0.018	-0.029
scat	winter	2017	43	31.67172961	77.52832779	0	0	0.417	3248	39.29	1461	0.019	0.019
scat	winter	2017	32	31.68798511	77.55698439	0	0	0.515	3669	32.31	1271	0.021	0.021
scat	winter	2017	39	31.66742418	77.54546773	0	0	0.472	3373	30.17	2746	0.023	0.023
scat	winter	2017	42	31.66954722	77.53218889	0	2	0.501792	3326	37.9	1814	0.029	0.032
scat	winter	2017	41	31.66956993	77.53730676	1	1	0.523	3405	22.43	2095	0.033	0.033
scat	winter	2017	18	31.69760211	77.59059183	0	0	0.515	3837	36.78	1082	0.039	0.039
scat	winter	2017	31	31.68839426	77.56161112	0	0	0.519	3607	43.65	1481	0.047	0.047
scat	winter	2017	21	31.69637778	77.57994424	0	0	0.498	3812	38.77	972	0.052	0.052
scat	winter	2017	17	31.69992908	77.59395434	0	0	0.513	3868	28.36	782	0.061	0.061
scat	winter	2017	35	31.6804482	77.54972335	0	0	0.538	3583	31.12	1780	0.069	0.069
scat	winter	2017	34	31.68375559	77.55017254	0	0	0.505	3675	34.54	1457	0.077	0.077
scat	winter	2017	4	31.70894309	77.59042792	1	0	0.432	3348	33.8	51	0.095	0.095
scat	winter	2017	5	31.7078085	77.5948387	0	0	0.385	3419	5.28	1	0.107	0.107
scat	winter	2017	8	31.70636968	77.60913187	1	0	0.501	3595	30.28	77	0.115	0.115
scat	winter	2017	6	31.70797683	77.59930119	0	0	0.457	3522	36.67	96	0.139	0.139
scat	winter	2017	3	31.70853133	77.58586825	0	0	0.476	3300	24.95	45	0.162	0.162
scat	winter	2017	7	31.70760833	77.60236667	0	1	0.493285	3593	50.64	110	0.188	0.079
scat	winter	2017	44	31.6740167	77.52432578	0	0	0.559	3317	20.16	1148	0.219	0.219
scat	winter	2017	37	31.67315833	77.54621944	1	1	0.545074	3377	38.75	2315	0.287	0.245
scat	winter	2017	36	31.676933	77.5481294	1	0	0.422	3522	29.35	2040	0.299	0.616
scat	summer	2018	5	31.70798056	77.59450833	0	3	0.333333	3421	12.29	8	-0.049	0.063
scat	summer	2018	45	31.70357407	77.62299818	1	0	0.473	3668	16.97	36	0.208	0.318
scat	summer	2018	10	31.70481849	77.61835705	1	0	0.611	3657	19.58	51	0.214	0.482
scat	summer	2018	6	31.70797683	77.59930119	1	0	0.457	3522	36.67	96	0.267	0.365
scat	summer	2018	9	31.7059834	77.61335633	0	0	0.505	3618	26.92	67	0.27	0.27
scat	summer	2018	4	31.708875	77.58875556	0	3	0.521165	3338	26.04	51	0.272	0.534
scat	summer	2018	8	31.70636968	77.60913187	0	0	0.501	3595	30.28	77	0.356	0.356
scat	summer	2018	7	31.70710556	77.6041	0	1	0.472766	3573	38.24	103	0.363	0.355
scat	summer	2018	2	31.70758431	77.58169993	0	0	0.379	3217	14.47	8	0.479	0.479
scat	summer	2018	3	31.70856389	77.58421111	0	4	0.474477	3287	29.62	67	0.495	0.51
scat	summer	2018	1	31.70553611	77.57596667	0	1	0.383513	3148	18.89	2	0.564	0.227
scat	winter	2018	5	31.7078085	77.5948387	0	0	0.385	3419	5.28	1	-0.007	-0.007
scat	winter	2018	1	31.70705	77.57933333	0	1	0.414144	3203	22.57	2	0.009	-0.005
scat	winter	2018	2	31.7076	77.58138333	0	5	0.467437	3227	20.74	11	0.016	0.02
scat	winter	2018	3	31.7085	77.58473333	0	2	0.49841	3288	27.86	46	0.162	0.171
scat	winter	2018	39	31.66742418	77.54546773	0	0	0.472	3373	30.17	2746	0.202	0.202
scat	winter	2018	33	31.68772818	77.55216668	0	0	0.527	3697	17.4	1117	0.442	0.442
scat	winter	2018	40	31.66774274	77.54127382	0	0	0.525	3503	16.79	2495	0.521	0.521
scat	winter	2018	45	31.70357407	77.62299818	0	0	0.473	3668	16.97	36	0.527	0.527
scat	winter	2018	42	31.66964459	77.53267035	0	0	0.517	3317	39.13	1828	0.56	0.56
scat	winter	2018	37	31.67392755	77.54620573	0	0	0.615	3395	21.96	2242	0.563	0.563
scat	winter	2018	4	31.70894309	77.59042792	0	0	0.432	3348	33.8	51	0.566	0.566
scat	winter	2018	35	31.6804482	77.54972335	0	0	0.538	3583	31.12	1780	0.577	0.577
scat	winter	2018	41	31.66956993	77.53730676	0	0	0.523	3405	22.43	2095	0.597	0.597
scat	winter	2018	36	31.676933	77.5481294	0	0	0.422	3522	29.35	2040	0.616	0.616
scat	winter	2018	34	31.68375559	77.55017254	0	0	0.505	3675	34.54	1457	0.625	0.625
scat	winter	2018	8	31.70636968	77.60913187	0	0	0.501	3595	30.28	77	0.628	0.628
scat	winter	2018	10	31.70481849	77.61835705	0	0	0.611	3657	19.58	51	0.629	0.629
scat	winter	2018	32	31.68799722	77.55704167	0	1	0.51515	3669	32.31	1272	0.636	0.636
scat	winter	2018	9	31.7059834	77.61335633	0	0	0.505	3618	26.92	67	0.664	0.664
scat	winter	2018	38	31.67033034	77.54658831	0	0	0.622	3337	43.47	2579	0.694	0.694
scat	winter	2018	44	31.6740167	77.52432578	0	0	0.559	3317	20.16	1148	0.705	0.705
scat	winter	2018	43	31.67172961	77.52832779	0	0	0.417	3248	39.29	1461	0.718	0.718
scat	winter	2018	7	31.70715561	77.60388453	0	0	0.473	3573	38.24	102	0.73	0.73
scat	winter	2018	6	31.70788056	77.60004167	0	1	0.481483	3546	41.93	100	0.804	0.587
scat	summer	2019	25	31.68309469	77.57565158	0	0	0.601	4265	22.64	2167	-0.018	-0.018
scat	summer	2019	28	31.68181157	77.56850311	0	0	0.628	4038	15.25	2298	-0.011	-0.011
scat	summer	2019	29	31.68469579	77.56582683	0	0	0.613	3955	20.04	2017	-0.002	-0.002
scat	summer	2019	27	31.68299649	77.57130121	0	0	0.484	4276	36.72	2153	0.022	0.022
scat	summer	2019	26	31.68321014	77.57225783	2	0	0.485	4345	18.89	2130	0.044	0.115
scat	summer	2019	41	31.66956993	77.53730676	0	0	0.523	3405	22.43	2095	0.068	0.068
scat	summer	2019	23	31.68820955	77.57905279	0	0	0.431	3849	21.17	1716	0.078	0.078
scat	summer	2019	35	31.6804482	77.54972335	2	0	0.538	3583	31.12	1780	0.147	0.151
scat	summer	2019	14	31.70008385	77.6092977	1	0	0.455	3840	12.67	524	0.158	0.01
scat	summer	2019	12	31.7025934	77.61871877	0	0	0.442	3709	30.84	149	0.169	0.169
scat	summer	2019	34	31.68375559	77.55017254	1	0	0.505	3675	34.54	1457	0.171	0.071
scat	summer	2019	13	31.70111401	77.61414761	0	0	0.489	3806	22.73	368	0.175	0.175
scat	summer	2019	24	31.68538811	77.57792135	0	0	0.495	4045	42.62	1976	0.175	0.175
scat	summer	2019	39	31.66742418	77.54546773	0	0	0.472	3373	30.17	2746	0.192	0.192
scat	summer	2019	17	31.69992908	77.59395434	3	0	0.513	3868	28.36	782	0.21	0.113
scat	summer	2019	3	31.70863056	77.58550278	3	6	0.511693	3294	24.56	57	0.219	0.179
scat	summer	2019	16	31.70079444	77.59985556	2	1	0.625732	3856	25.5	599	0.221	0.091
scat	summer	2019	22	31.69199633	77.57965791	0	0	0.574	3781	30.13	1366	0.246	0.246
scat	summer	2019	9	31.7059834	77.61335633	10	0	0.505	3618	26.92	67	0.266	0.27
scat	summer	2019	5	31.70818889	77.59381667	1	1	0.415953	3413	27.02	9	0.271	0.148
scat	summer	2019	20	31.69933715	77.5822082	0	0	0.427	3876	26.97	815	0.274	0.274
scat	summer	2019	10	31.70481849	77.61835705	0	0	0.611	3657	19.58	51	0.286	0.286
scat	summer	2019	8	31.70636968	77.60913187	2	0	0.501	3595	30.28	77	0.295	0.356
scat	summer	2019	30	31.68852753	77.56492289	0	0	0.212	3772	13.56	1624	0.297	0.297
scat	summer	2019	18	31.69760211	77.59059183	0	0	0.515	3837	36.78	1082	0.327	0.327
scat	summer	2019	6	31.70775556	77.60044167	3	3	0.468598	3529	42.25	95	0.332	0.267
scat	summer	2019	7	31.70681389	77.60645278	3	2	0.495493	3603	23.38	130	0.332	0.237
scat	summer	2019	11	31.7018008	77.6241641	0	0	0.374	3674	14.19	99	0.337	0.337
scat	summer	2019	33	31.68772818	77.55216668	0	0	0.527	3697	17.4	1117	0.356	0.356
scat	summer	2019	15	31.69974106	77.60417426	1	0	0.389	3854	18.12	562	0.369	0.387
scat	summer	2019	21	31.69637778	77.57994424	2	0	0.498	3812	38.77	972	0.378	0.417
scat	summer	2019	31	31.68839426	77.56161112	0	0	0.519	3607	43.65	1481	0.38	0.38
scat	summer	2019	4	31.70893611	77.58838333	9	6	0.508643	3335	31.93	58	0.406	0.441
scat	summer	2019	32	31.68798511	77.55698439	0	0	0.515	3669	32.31	1271	0.407	0.407
scat	summer	2019	43	31.67172961	77.52832779	0	0	0.417	3248	39.29	1461	0.416	0.416
scat	summer	2019	45	31.70357407	77.62299818	6	0	0.473	3668	16.97	36	0.427	0.499
scat	summer	2019	2	31.70758431	77.58169993	3	0	0.379	3217	14.47	8	0.438	0.479
scat	summer	2019	19	31.69751502	77.5868098	0	0	0.444	3854	16.93	1060	0.468	0.468
scat	summer	2019	40	31.66774274	77.54127382	0	0	0.525	3503	16.79	2495	0.538	0.538
scat	summer	2019	36	31.676933	77.5481294	0	0	0.422	3522	29.35	2040	0.55	0.55
scat	summer	2019	1	31.70647056	77.57651533	0	0	0.366	3178	22.97	43	0.564	0.564
scat	summer	2019	37	31.67392755	77.54620573	0	0	0.615	3395	21.96	2242	0.572	0.572
scat	summer	2019	44	31.67395	77.52279444	0	2	0.417992	3266	24.25	1152	0.622	0.588
scat	summer	2019	42	31.66964459	77.53267035	0	0	0.517	3317	39.13	1828	0.631	0.631
scat	summer	2019	38	31.67033034	77.54658831	0	0	0.622	3337	43.47	2579	0.661	0.661
