# Supplementary material for: Understanding the distribution and fine-scale habitat selection of mesocarnivores along a habitat quality gradient in western Himalaya
Source: PeerJ. 2022 Sep 16;10:e13993. doi: 10.7717/peerj.13993 (PMC9484455; doi:10.7717/peerj.13993)
Supplement: Supplemental Information 40 [file peerj-10-13993-s040.csv]

data	season	year	Station ID	Place	from	to	occasion	lat_DD_Y	long_DD_X	number of red fox detections	number of leopard cat detections	TRI	elevation	slope	distance from river	ndvi red fox	ndvi leopard cat
camera	summer	2017	14	Before rolla	4/26/2017	7/31/2017	97	31.67244722	77.48445278	0	15	0.359	2089	23.016	1	0.591	0.608027
camera	summer	2017	45	across bridge for kholi poi	6/1/2017	8/18/2017	79	31.67666667	77.48960833	0	14	0.325	2129	11.342	25	0.483	0.509946
camera	summer	2017	48	upside kholi poi	4/27/2017	6/17/2017	52	31.66071667	77.51274444	0	1	0.596	3191	28.361	2197	0.555	0.555024
camera	summer	2017	49	way to jatholi	4/27/2017	8/30/2017	126	31.67056	77.51776	0	0	0.505	2945	32.036	1477	0.454	0.453753
camera	summer	2017	50	Way towards Basu Protected Forest	4/28/2017	8/1/2017	96	31.666325	77.49545833	0	0	0.475	2617	37.569	1140	0.495	0.494753
camera	summer	2017	52	Dunga (before shilt)	5/8/2017	7/12/2017	66	31.6827	77.48537	0	0	0.525	2678	30.964	700	0.531	0.531348
camera	summer	2017	53	Shilt (off trail just near shilt)	5/8/2017	5/15/2017	8	31.68195	77.47986	0	0	0.493	2935	24.048	1012	0.523	0.5227
camera	summer	2017	55	Chai substitute	6/1/2017	7/12/2017	42	31.68966944	77.48518889	0	3	0.544	2991	32.65	1344	0.601	0.3717505
camera	summer	2017	56	Chai nala (after chhordwar)	5/8/2017	8/11/2017	96	31.69088	77.48884	0	0	0.473	2966	34.794	1274	0.068	0.0680994
camera	summer	2017	57	Paroli (after shilt)	5/8/2017	7/12/2017	66	31.6966	77.49052	0	0	0.519	3320	40.343	1765	0.032	0.0319821
camera	summer	2017	67	Before dogra	5/20/2017	5/22/2017	10	31.681275	77.50173889	0	1	0.618	2374	37.921	74	0.616	0.616138
camera	summer	2017	68	Before dogra	5/20/2017	8/19/2017	92	31.68620556	77.51773889	0	2	0.481	2458	36.119	45	0.633	0.664977
camera	summer	2017	69	After dogra camp site	5/21/2017	8/29/2017	101	31.68808056	77.52548889	0	0	0.333	2558	35.822	36	0.658	0.657593
camera	summer	2017	70	Before Shankha	5/21/2017	8/31/2017	103	31.69304722	77.53248056	0	0	0.526	2778	19.161	69	0.64	0.639661
camera	summer	2017	71	Before Shankha	6/12/2017	9/27/2017	108	31.69745833	77.54352222	0	11	0.524	2858	27.41	33	0.455	0.339822
camera	summer	2017	72	Tirath to Majhoni	5/22/2017	7/5/2017	45	31.70888333	77.58855556	1	5	0.521	3338	26.037	52	0.505	0.561521
camera	summer	2017	73	Majhoni to Shankha	7/5/2017	8/20/2017	47	31.7073	77.57917222	0	0	0.414	3203	22.57	27	0.72	0.719678
camera	summer	2017	74	Before nada meadow	6/12/2017	8/26/2017	76	31.69778056	77.53119167	0	4	0.499	3054	26.168	465	0.687	0.686973
camera	summer	2017	75	After nada meadow	6/12/2017	9/1/2017	82	31.69476111	77.52179167	0	2	0.523	3320	36.224	775	0.717	0.717404
camera	summer	2017	76	jathor	6/12/2017	7/5/2017	24	31.68905833	77.51508889	0	0	0.519	2766	37.541	363	0.619	0.618719
camera	summer	2017	77	Rakhundi to Ghumatrao	6/2/2017	7/12/2017	41	31.70515278	77.49178333	0	2	0.608	3548	13.788	2574	0.381	0.381021
camera	summer	2017	78	Ghumatrao camp site to nala	6/2/2017	7/12/2017	41	31.71843889	77.49836389	0	0	0.48	3251	29.157	3581	0.685	0.684755
camera	summer	2017	81	Near Dhel meadow	6/3/2017	7/13/2017	41	31.75339167	77.46361667	13	0	0.47	3636	18.87	1506	0.088	0.0875962
camera	summer	2017	82	Dhel to Bhednala	6/4/2017	7/13/2017	40	31.76329444	77.46859167	1	0	0.556	3360	22.649	963	0.71	0.709615
camera	summer	2017	83	Bhednala to Humkhani, after stream	6/4/2017	7/13/2017	40	31.77331944	77.47955556	0	3	0.53	2788	28.361	38	0.75	0.750203
camera	summer	2017	84	Humkhani to Shakti	6/4/2017	7/7/2017	34	31.78073611	77.48589444	0	0	0.339	2786	13.232	722	0.726	0.725576
camera	summer	2017	46	way to kholi poi, brown bear DS	4/26/2017	8/30/2017	127	31.66993333	77.49566389	14	5	0.558	2765	25.949	825	0.631	0.606177
camera	summer	2017	47	way to kholi poi, ridgeline	4/26/2017	8/30/2017	127	31.66718333	77.50455556	13	2	0.728	2985	9.706	1353	0.604	0.603829
camera	summer	2018	1	before dogra	4/22/2018	7/24/2018	94	31.68555	77.52048333	0	9	0.46	2496	25.474	4	0.234	0.33908625
camera	summer	2018	2	other side of river near dogra	4/6/2018	5/15/2018	40	31.68560278	77.52516389	0	0	0.422	2555	41.301	98	0.654	0.65413
camera	summer	2018	3	just after dogra camp site	4/21/2018	5/15/2018	25	31.68808056	77.52548889	0	0	0.333	2558	35.822	36	0.45	0.449604
camera	summer	2018	4	dogra to balu	4/22/2018	8/1/2018	102	31.68949167	77.52746944	0	15	0.517	2613	36.321	41	0.652	0.63127525
camera	summer	2018	7	left key bunch point, dogra to balu	4/22/2018	5/16/2018	25	31.69643056	77.53721389	0	0	0.473	2812	13.364	138	0.657	0.656597
camera	summer	2018	9	opposite slide area	4/4/2018	5/16/2018	43	31.7003	77.55366944	0	0	0.473	2940	21.964	80	0.31	0.310381
camera	summer	2018	10	previous camera point, dogra to shankha	4/1/2018	5/16/2018	46	31.69766667	77.54345	0	16	0.524	2882	27.41	33	0.434	0.5270125
camera	summer	2018	11	balu to shankha_11	6/23/2018	8/21/2018	60	31.69779722	77.54689444	0	0	0.459	2919	26.235	27	0.722	0.722054
camera	summer	2018	12	balu to shankha	5/16/2018	9/14/2018	122	31.70144722	77.55334444	0	17	0.478	2988	25.377	24	0.591	0.683184
camera	summer	2018	13	balu to shankha	4/1/2018	4/6/2018	6	31.70268889	77.55590556	0	3	0.427	3074	19.12	1	0.29	0.290102
camera	summer	2018	14	near shankha	5/17/2018	7/10/2018	55	31.70396667	77.55955	0	0	0.435	3009	1.039	8	0.697	0.697341
camera	summer	2018	17	Shankha to majhoni	6/23/2018	8/29/2018	68	31.70507778	77.56457778	0	10	0.611	3073	8.027	12	0.373	0.3827695
camera	summer	2018	18	Shankha to majhoni	4/9/2018	7/31/2018	114	31.70543889	77.56794167	0	1	0.542	3108	36.828	39	0.408	0.408133
camera	summer	2018	19	Shankha to majhoni	6/22/2018	9/14/2018	85	31.70544722	77.57447222	0	10	0.472	3156	28.225	29	0.705	0.774229
camera	summer	2018	20	Shankha to majhoni (IMG_4421)	5/16/2018	8/7/2018	84	31.70708611	77.57830278	0	16	0.505	3198	24.206	22	0.539	0.663236667
camera	summer	2018	21	between majhoni nalah and temple	5/16/2018	7/12/2018	58	31.7083	77.58324167	0	5	0.412	3259	27.902	54	0.595	0.7712655
camera	summer	2018	22	after majhoni meadow	5/16/2018	6/25/2018	41	31.70886111	77.58853333	0	0	0.521	3335	26.037	52	0.52	0.519931
camera	summer	2018	23	way to tirath	5/17/2018	9/13/2018	120	31.70775556	77.60043889	0	0	0.469	3529	42.248	95	0.267	0.267315
camera	summer	2018	24	way to tirath	5/17/2018	5/31/2018	15	31.70585833	77.61086667	0	0	0.5	3581	28.798	66	0.336	0.336141
camera	summer	2018	25	near tirath hut	5/17/2018	7/21/2018	66	31.70383056	77.62629444	1	0	0.489	3719	22.462	155	0.307	0.307383
camera	summer	2018	26	Chalocha to dogra(snow leopard point)	4/1/2018	6/15/2018	76	31.686175	77.51633611	0	7	0.513	2462	32.08	52	0.406	0.5383745
camera	summer	2018	31	Jatholi to chanani	6/21/2018	6/26/2018	6	31.66913611	77.53839167	0	1	0.575	3455	21.684	2198	0.166	0.166332
camera	summer	2018	32	Chanani to kholipoi	6/21/2018	7/11/2018	21	31.67209167	77.51839722	0	0	0.492	2998	22.072	1342	0.691	0.691103
camera	summer	2018	33	Chanani to kholipoi(before stream)	6/21/2018	7/8/2018	18	31.66865556	77.51745278	0	0	0.46	2859	33.791	1657	0.688	0.688342
camera	summer	2018	34	Chanani to kholipoi (after stream)	6/21/2018	9/18/2018	90	31.66717222	77.51638889	0	0	0.512	2848	32.975	1772	0.745	0.744804
camera	summer	2018	35	between kholipoi and ridge	6/21/2018	7/17/2018	27	31.66544444	77.50866667	0	0	0.412	3017	17.672	1633	0.453	0.452597
camera	summer	2018	36	Kholipoi to Kharongcha, ridge	6/21/2018	8/2/2018	43	31.66718611	77.50454444	0	0	0.728	2985	9.706	1353	0.604	0.603829
camera	summer	2018	37	Kholipoi brown bear point	6/21/2018	7/14/2018	24	31.66992778	77.49553611	0	2	0.558	2765	25.949	825	0.585	0.5972505
camera	summer	2018	41	Just after rolla campus	4/1/2018	4/20/2018	20	31.67594444	77.48812222	0	0	0.392	2158	43.241	37	0.655	0.655467
camera	summer	2018	43	Rolla to chalocha (after stream)	4/1/2018	4/20/2018	20	31.68076667	77.50082222	0	6	0.508	2301	45.338	44	0.466	0.465798
camera	summer	2018	44	Rolla to chalocha (before chalocha)	4/1/2018	4/20/2018	20	31.68212778	77.50546389	0	0	0.503	2358	41.74	54	0.533	0.533063
camera	summer	2018	48	Balu to nada	4/22/2018	5/6/2018	15	31.69917778	77.53411667	0	1	0.507	3020	19.942	431	0.619	0.618898
camera	summer	2018	69	dunga to rolla	5/11/2018	5/26/2018	16	31.68142222	77.48650278	0	0	0.47	2581	41.951	532	0.515	0.514894
camera	summer	2018	106	grahni with munmun 2018 march	4/1/2018	4/9/2018	9	31.68846667	77.4895	0	0	0.461	2780	29.35	1027	0.585	0.584567
camera	summer	2018	40	Before rolla	4/1/2018	4/20/2018	20	31.67250556	77.48448333	2	1	0.359	2089	23.016	1	0.556	0.556057
camera	summer	2019	1	Balu to Chalocha	5/8/2019	5/25/2019	18	31.68555	77.52048333	0	0	0.46	2496	25.474	4	0.295	0.294516
camera	summer	2019	3	Balu to Chalocha	5/8/2019	5/25/2019	18	31.68808056	77.52548889	0	2	0.333	2558	35.822	36	0.658	0.657593
camera	summer	2019	4	Balu to chalocha	5/25/2019	6/16/2019	23	31.68949167	77.52746944	0	0	0.517	2613	36.321	41	0.569	0.569231
camera	summer	2019	5	Balu to Chalocha (on slope, Z trail, fresh breeze)	5/8/2019	5/25/2019	18	31.69170833	77.53140278	0	0	0.562	2704	22.448	23	0.634	0.633588
camera	summer	2019	7	Balu to Chalocha (key bunch left point)	5/8/2019	5/25/2019	18	31.69643056	77.53721389	0	0	0.473	2812	13.364	138	0.67	0.670438
camera	summer	2019	8	Balu camp site	5/8/2019	5/28/2019	21	31.69700278	77.53899167	0	0	0.498	2812	21.185	102	0.671	0.671029
camera	summer	2019	10	Balu-shankha	5/26/2019	6/16/2019	22	31.69766667	77.54345	0	0	0.54	2882	40.192	16	0.732	0.731735
camera	summer	2019	11	Balu-shankha	5/28/2019	6/16/2019	20	31.69779722	77.54689444	0	4	0.459	2919	26.235	27	0.722	0.722054
camera	summer	2019	12	Balu-shankha	5/26/2019	6/16/2019	22	31.70144722	77.55334444	0	1	0.478	2988	25.377	24	0.694	0.590611
camera	summer	2019	13	Balu-shankha	5/26/2019	6/16/2019	22	31.70268889	77.55590556	0	4	0.427	3074	19.12	1	0.769	0.7184135
camera	summer	2019	14	Shankha	5/26/2019	6/16/2019	22	31.70396667	77.55955	0	0	0.435	3009	1.039	8	0.764	0.763892
camera	summer	2019	18	Shankha-Majhoni	4/5/2019	6/6/2019	63	31.70543889	77.56794167	0	0	0.542	3108	36.828	39	0.408	0.408133
camera	summer	2019	19	Shankha-Majhoni	5/26/2019	6/17/2019	23	31.70544722	77.57447222	0	2	0.472	3156	28.225	29	0.705	0.704849
camera	summer	2019	20	Shankha-Majhoni	5/26/2019	6/17/2019	23	31.70708611	77.57830278	0	0	0.505	3198	24.206	22	0.684	0.683899
camera	summer	2019	21	Between nalah and mandir	5/28/2019	6/17/2019	21	31.7083	77.58324167	0	0	0.412	3259	27.902	54	0.714	0.714286
camera	summer	2019	22	after majhoni meadow	5/27/2019	6/22/2019	27	31.70886111	77.58853333	2	3	0.509	3335	31.933	50	0.52	0.5754675
camera	summer	2019	23	way to tirath	5/27/2019	6/17/2019	22	31.70775556	77.60043889	0	0	0.469	3529	42.248	95	0.267	0.267315
camera	summer	2019	25	Tirath hut, Bhimdwar	5/27/2019	6/22/2019	27	31.70383056	77.62629444	0	0	0.489	3719	22.462	155	0.307	0.307383
camera	summer	2019	26	Chalocha to dogra (snow leopard point)	4/21/2019	5/3/2019	13	31.686175	77.51633611	0	2	0.513	2462	32.08	52	0.406	0.5383745
camera	summer	2019	28	tirath to kukhri (Rolla tirath jatholi)	5/25/2019	6/1/2019	8	31.70035	77.59978611	1	0	0.455	3875	17.004	644	0.02	0.0201863
camera	summer	2019	32	chanani to kholipoi	4/4/2019	4/26/2019	23	31.67209167	77.51839722	0	1	0.492	2998	22.072	1342	0.601	0.600521
camera	summer	2019	35	kholipoi hut to ridge	4/24/2019	5/6/2019	13	31.66544444	77.50866667	2	3	0.412	3017	17.672	1633	0.514	0.6123155
camera	summer	2019	36	Kholipoi ridge(deployed since winter)	4/24/2019	5/16/2019	23	31.66718611	77.50454444	0	0	0.728	2985	9.706	1353	0.605	0.605146
camera	summer	2019	37	kholipoi to kharongcha,brown bear point	4/6/2019	4/24/2019	19	31.66992778	77.49553611	2	1	0.558	2765	25.949	819	0.496	0.495873
camera	summer	2019	38	biscuit point, ridge(different from last year 38no.)	4/5/2019	4/24/2019	20	31.67238611	77.48775833	0	0	0.536	2255	33.132	221	0.504	0.504043
camera	summer	2019	39	kholipoi to kharongcha, bridge	4/6/2019	4/24/2019	19	31.67660278	77.48964444	0	1	0.325	2129	11.342	31	0.464	0.464191
camera	summer	2019	40	before rolla	4/22/2019	5/7/2019	16	31.67250556	77.48448333	0	0	0.359	2089	23.016	4	0.556	0.556057
camera	summer	2019	41	just after campus	4/6/2019	6/21/2019	35	31.67594444	77.48812222	0	8	0.392	2158	43.241	37	0.655	0.710784
camera	summer	2019	42	near bridge and stream	4/22/2019	5/7/2019	16	31.67948333	77.49490833	0	0	0.54	2192	13.835	6	0.664	0.664336
camera	summer	2019	43	after stream	4/21/2019	5/7/2019	17	31.68076667	77.50082222	0	0	0.508	2301	45.338	44	0.466	0.465798
camera	summer	2019	44	before chalocha	4/22/2019	5/7/2019	16	31.68212778	77.50546389	0	2	0.503	2358	41.74	54	0.533	0.688846
camera	summer	2019	45	Chalocha to Nada(previous camera point,bhim point)	5/7/2019	6/2/2019	27	31.68901667	77.51508889	0	0	0.519	2766	37.541	359	0.55	0.549891
camera	summer	2019	46	Chalocha to Nada(2017 winter 46 location)	5/7/2019	6/2/2019	27	31.69129722	77.51689722	0	0	0.489	3004	41.419	548	0.465	0.464995
camera	summer	2019	47	Chalocha-nada(location made same with 47 sum 2018)	4/1/2019	6/14/2019	20	31.68718056	77.51328889	0	0	0.476	2532	38.208	193	0.594	0.594056
camera	summer	2019	48	Above balu	5/7/2019	6/4/2019	29	31.69917778	77.53411667	0	2	0.507	3020	19.942	431	0.598	0.597901
camera	summer	2019	50	rolla off trail	6/6/2019	6/24/2019	19	31.67761944	77.49088056	0	4	0.436	2194	34.953	70	0.622	0.621713
camera	summer	2019	52	Duranga	4/6/2019	4/26/2019	21	31.6827	77.48537	0	0	0.525	2678	30.964	700	0.549	0.549315
camera	summer	2019	53	Shilt to choidwar (near choidwar hut,Slightly different from winter 2018 56 location)	4/27/2019	6/2/2019	37	31.68994444	77.4855	4	0	0.609	2987	28.681	1359	0.029	0.0288479
camera	summer	2019	54	shilt to duranga (place changed,towards choidwar )	4/6/2019	4/26/2019	21	31.683621	77.480278	0	0	0.409	2984	32.418	1121	0.683	0.683404
camera	summer	2019	68	shilt	4/28/2019	5/14/2019	17	31.68026667	77.47846111	0	0	0.556	2937	27.832	941	0.579	0.579011
camera	summer	2019	69	rolla to duranga	4/6/2019	4/26/2019	21	31.68142222	77.48650278	0	0	0.47	2581	41.951	532	0.567	0.567126
camera	summer	2019	74	nada- kobri (same location,winter data retrieved, card and battery replaced)	6/4/2019	6/24/2019	21	31.697	77.51786	0	0	0.488	3421	29.554	1121	0.646	0.645793
camera	summer	2019	75	kobri (snow leopard point 1)	6/3/2019	6/23/2019	21	31.70421	77.52063	0	0	0.471	3732	31.41	1603	0.226	0.225775
camera	summer	2019	76	Kobri - shankha (same location as in 2018 winter, snow leopard point 2)	4/1/2019	6/19/2019	80	31.71038056	77.52913056	0	0	0.502	3718	33.303	1657	0.145	0.145442
camera	summer	2019	82	shagut thanch	4/24/2019	5/16/2019	23	31.65786111	77.51002778	1	0	0.412	2967	31.696	2401	0.557	0.556886
camera	summer	2019	83	above kholipoi hut (location changed from winter 2018 to upper ridge)	4/24/2019	5/16/2019	23	31.66269444	77.51072222	1	1	0.481	3084	14.13	1948	0.604	0.604061
camera	summer	2019	85	Duranga, Grani side, Deodar Ridge	4/28/2019	6/4/2019	38	31.682925	77.48775278	0	0	0.466	2742	30.64	624	0.513	0.513331
camera	summer	2019	86	After Grani in a slope(lock 12),camera was deployed wrongly from25th	4/15/2019	6/4/2019	51	31.68846667	77.4895	0	0	0.461	2780	29.35	1027	0.585	0.584567
camera	summer	2019	88	Nada (2017 summer 75 location, raw data)	5/7/2019	6/2/2019	27	31.69476111	77.52179167	0	1	0.523	3320	36.224	775	0.662	0.66179
camera	summer	2019	96	Kobri upside Z trail (same location as in 2018 winter)	6/3/2019	6/23/2019	21	31.706533	77.52123	2	1	0.448	3839	19.455	1757	0.108	0.107734
camera	summer	2019	111	Rakhundi	4/27/2019	5/22/2019	26	31.70119444	77.49208333	2	0	0.481	3621	8.253	2180	0.011	0.0111933
camera	summer	2019	112	Pardi	4/27/2019	5/22/2019	26	31.69688889	77.4905	1	0	0.514	3343	38.301	1793	0.032	0.0317525
camera	summer	2019	113	Near Choiduar(near stream)	4/27/2019	5/15/2019	19	31.6925	77.48983333	2	0	0.476	3017	35.015	1387	0.052	0.0524131
camera	summer	2019	116	Kobri upside towards glacial lake(new location)	6/3/2019	6/23/2019	21	31.712095	77.521967	1	0	0.575	3974	11.072	2166	0.047	0.0473695
camera	summer	2019	117	Kobri between rock stairs (new location)	6/3/2019	6/23/2019	21	31.712373	77.524187	0	0	0.508	3914	26.48	2070	0.211	0.210585
camera	summer	2019	118	Kobri below shepherd's hut (new location)	6/3/2019	6/23/2019	21	31.708725	77.523255	1	0	0.493	3876	23.376	1816	0.196	0.196292
camera	summer	2019	119	nada-kobri (new location) beautful ridge	6/4/2019	6/24/2019	21	31.697877	77.518305	0	0	0.535	3462	9.833	1211	0.6	0.599689
camera	summer	2019	120	nada-balu (new location)	6/4/2019	6/5/2019	2	31.697912	77.531135	0	0	0.497	3067	25.666	479	0.649	0.649163
camera	winter	2017	1	before dogra	10/19/2017	11/3/2017	16	31.68555	77.52048333	0	1	0.46	2496	25.474	4	0.298	0.298246
camera	winter	2017	2	other side of river near dogra	10/19/2017	3/30/2018	163	31.68560278	77.52516389	0	0	0.422	2555	41.301	98	0.729	0.72898
camera	winter	2017	3	just after dogra camp site	10/19/2017	11/3/2017	16	31.68808056	77.52548889	0	0	0.333	2558	35.822	36	0.757	0.757147
camera	winter	2017	4	dogra to balu	10/20/2017	11/3/2017	15	31.68949167	77.52746944	0	0	0.517	2613	36.321	41	0.725	0.725384
camera	winter	2017	5	dogra to balu	10/20/2017	11/3/2017	15	31.69170833	77.53140278	0	1	0.562	2704	22.448	23	0.769	0.769231
camera	winter	2017	6	other side of river near balu	10/20/2017	11/3/2017	15	31.696	77.54241111	0	0	0.434	2853	25.312	119	0.681	0.680988
camera	winter	2017	8	balu camp site	10/20/2017	11/4/2017	16	31.69700278	77.53899167	0	1	0.498	2812	21.185	102	0.782	0.782318
camera	winter	2017	9	Opposite slide area,nalah,dogra to shankha	10/20/2017	3/30/2018	162	31.7003	77.55366944	0	1	0.473	2940	21.964	80	0.693	0.086028
camera	winter	2017	10	previous camera point, dogra to shankha	9/2/2017	3/31/2018	211	31.69766667	77.54345	0	2	0.54	2882	40.192	16	0.725	0.125624
camera	winter	2017	11	balu to shankha	10/20/2017	11/4/2017	16	31.69779722	77.54689444	0	2	0.459	2919	26.236	27	0.62	0.619718
camera	winter	2017	12	balu to shankha	10/20/2017	11/4/2017	16	31.70144722	77.55334444	0	0	0.478	2988	25.377	24	0.733	0.733483
camera	winter	2017	13	balu to shankha	10/20/2017	3/31/2018	163	31.70268889	77.55590556	1	38	0.427	3074	19.119	1	0.06	0.22689112
camera	winter	2017	14	near shankha	10/20/2017	11/4/2017	16	31.70397778	77.55958333	0	0	0.351	3009	11.904	8	0.725	0.724555
camera	winter	2017	15	other side of river between shankha and majhoni, nalah	10/21/2017	10/26/2017	6	31.70294722	77.57158889	0	0	0.44	3226	32.958	165	0.689	0.688623
camera	winter	2017	16	other side of river between shankha and majhoni, nalah	10/21/2017	12/25/2017	66	31.70372778	77.57471111	0	1	0.481	3207	29.653	125	0.533	0.532567
camera	winter	2017	17	Shankha to majhoni	10/21/2017	11/4/2017	15	31.70507778	77.56457778	2	0	0.611	3073	8.027	12	0.004	0.0036472
camera	winter	2017	18	Shankha to majhoni	11/4/2017	3/28/2018	145	31.70543889	77.56794167	0	3	0.542	3108	36.828	39	0.315	0.279161
camera	winter	2017	20	Shankha to majhoni (IMG_4421)	10/21/2017	3/21/2018	152	31.70708611	77.57830278	2	19	0.505	3198	24.206	22	0.013	0.04468715
camera	winter	2017	21	between majhoni nalah and temple	10/21/2017	10/24/2017	4	31.7083	77.58324167	0	0	0.412	3259	27.902	54	0.734	0.733925
camera	winter	2017	22	after majhoni meadow	10/21/2017	10/26/2017	6	31.70886111	77.58853333	0	1	0.509	3335	31.933	50	0.747	0.747214
camera	winter	2017	24	way to tirath	10/21/2017	11/4/2017	15	31.70585833	77.61086667	1	0	0.5	3581	28.798	66	0.064	0.0643083
camera	winter	2017	25	near tirath hut	10/21/2017	11/4/2017	15	31.70383056	77.62629444	1	0	0.489	3719	22.462	155	-0.033	-0.0333962
camera	winter	2017	26	Chalocha to dogra(snow leopard point)	10/22/2017	3/31/2018	161	31.686175	77.51633611	2	16	0.513	2462	32.08	52	0.015	0.0723921
camera	winter	2017	32	Chanani to kholipoi	11/7/2017	1/25/2018	80	31.67209167	77.51839722	1	0	0.492	2998	22.072	1342	0.193	0.193106
camera	winter	2017	33	Chanani to kholipoi(before stream)	11/7/2017	11/24/2017	18	31.66865556	77.51745278	1	0	0.46	2859	33.792	1657	0.192	0.191575
camera	winter	2017	34	Chanani to kholipoi(after stream)	11/7/2017	11/24/2017	18	31.66717222	77.51638889	0	0	0.512	2848	32.974	1772	0.025	0.0247911
camera	winter	2017	36	Kholipoi to Kharongcha, ridge	11/7/2017	11/24/2017	18	31.66718611	77.50454444	3	0	0.728	2985	9.706	1353	0.144	0.144347
camera	winter	2017	37	Kholipoi to Kharongcha	11/7/2017	11/24/2017	18	31.66992778	77.49553611	1	0	0.558	2765	25.949	819	0.172	0.172245
camera	winter	2017	38	Kholipoi to Kharongcha	11/7/2017	11/24/2017	18	31.67282778	77.48888056	0	0	0.502	2331	42.171	236	0.224	0.223507
camera	winter	2017	39	Kholipoi to Kharongcha, bridge	11/7/2017	11/24/2017	18	31.67660278	77.48964444	0	6	0.325	2129	11.342	31	0.02	0.0195869
camera	winter	2017	40	Before rolla	12/6/2017	3/31/2018	32	31.67250556	77.48448333	18	3	0.359	2089	23.016	4	0.175	0.17544
camera	winter	2017	41	Just after rolla campus	12/6/2017	3/31/2018	32	31.67594444	77.48812222	0	0	0.392	2158	43.241	37	0.024	0.0239596
camera	winter	2017	42	Rolla to chalocha	12/6/2017	12/30/2017	25	31.67948333	77.49490833	0	1	0.54	2192	13.835	6	0.083	0.083231
camera	winter	2017	43	Rolla to chalocha	3/25/2018	3/31/2018	7	31.68076667	77.50082222	1	0	0.508	2301	45.338	44	0.115	0.115415
camera	winter	2017	44	Rolla to chalocha	12/6/2017	3/30/2018	67	31.68212778	77.50546389	1	13	0.503	2358	41.739	54	0.183	0.188788
camera	winter	2017	45	Chalocha to nada	12/7/2017	12/20/2017	14	31.68901667	77.51508889	0	0	0.519	2766	37.541	359	0.209	0.208833
camera	winter	2017	46	Chalocha to nada	12/7/2017	1/18/2018	43	31.69129722	77.51689722	0	1	0.489	3004	41.419	548	0.233	0.219232
camera	winter	2017	47	Nada to chalocha	12/7/2017	2/4/2018	60	31.68718056	77.51328889	0	8	0.476	2532	38.208	193	0.309	0.280286
camera	winter	2017	48	Balu to nada	12/8/2017	12/29/2017	22	31.69917778	77.53411667	0	0	0.507	3020	19.942	431	0.269	0.268754
camera	winter	2017	49	Balu to nada	12/8/2017	1/6/2018	30	31.68794167	77.54176389	0	0	0.496	3249	19.24	773	0.077	0.0771353
camera	winter	2017	50	other trail after rolla	12/8/2017	2/4/2018	59	31.67761944	77.49088056	0	0	0.436	2194	34.953	70	0.016	0.0164656
camera	winter	2017	52	dunga	12/21/2017	2/3/2018	45	31.6827	77.48537	0	0	0.525	2678	30.964	700	0.172	0.171975
camera	winter	2017	53	shilt chordwar	12/21/2017	2/3/2018	45	31.68966944	77.48518889	1	0	0.544	2991	32.65	1344	0.31	0.310296
camera	winter	2017	54	shilt	12/21/2017	12/29/2017	9	31.6827	77.48537	7	0	0.525	2678	30.964	700	0.172	0.171975
camera	winter	2017	70	choidwar to rakhundi	12/21/2018	2/3/2018	45	31.69154	77.4895	0	0	0.397	2983	10.747	1308	0.303	0.30271
camera	winter	2017	106	grahni with munmun 2018 march	3/9/2018	3/31/2018	23	31.68846667	77.4895	0	0	0.461	2780	29.35	1027	0.244	0.243639
camera	winter	2017	133_14	GHNP-near lady house	3/14/2017	3/31/2017	18	31.67119	77.48133	1	0	0.53	2055	7.233	1	0.008	0.007594
camera	winter	2018	3	Balu to Chalocha	11/20/2018	12/7/2018	18	31.68808056	77.52548889	0	3	0.333	2558	35.822	36	0.757	0.199052
camera	winter	2018	4	Balu to Chalocha	11/20/2018	1/22/2019	64	31.68949167	77.52746944	0	0	0.517	2613	36.321	41	0.725	0.725384
camera	winter	2018	5	Balu to Chalocha	11/20/2018	12/29/2018	40	31.69170833	77.53140278	0	0	0.562	2704	22.448	23	0.769	0.769231
camera	winter	2018	7	Balu to Chalocha	11/20/2018	1/28/2019	70	31.69643056	77.53721389	0	0	0.473	2812	13.364	138	0.738	0.737847
camera	winter	2018	8	Balu	11/17/2018	12/3/2018	17	31.69700278	77.53899167	0	4	0.498	2812	21.185	102	0.782	0.334345
camera	winter	2018	10	Balu to Shankha	11/18/2018	12/3/2018	16	31.69766667	77.54345	0	5	0.54	2882	40.192	16	0.659	0.129952
camera	winter	2018	11	Balu to Shankha	11/18/2018	12/3/2018	16	31.69779722	77.54689444	0	9	0.459	2919	26.235	27	0.62	0.010044
camera	winter	2018	12	Shankha to Balu	11/19/2018	12/3/2018	15	31.70144722	77.55334444	0	0	0.478	2988	25.377	24	0.733	0.733483
camera	winter	2018	13	Balu to Shankha	11/18/2018	12/4/2018	17	31.70268889	77.55590556	0	7	0.427	3074	19.12	1	0.732	0.112982
camera	winter	2018	14	Shankha to Balu	11/19/2018	12/4/2018	16	31.70396667	77.55955	0	0	0.435	3009	1.039	8	0.725	0.724555
camera	winter	2018	17	Shankha to Majoni	12/4/2018	1/12/2019	40	31.70507778	77.56457778	1	1	0.611	3073	8.027	12	-0.016	0.0036472
camera	winter	2018	18	Shankha to Majoni	12/4/2018	3/31/2019	118	31.70543889	77.56794167	1	0	0.542	3108	36.828	39	0.279	0.279161
camera	winter	2018	19	Shankha to Majoni	12/4/2018	2/8/2019	67	31.70544722	77.57447222	3	4	0.472	3156	28.225	29	0.071	0.0712733
camera	winter	2018	20	Shankha to Majoni	12/4/2018	2/4/2019	63	31.70708611	77.57830278	3	3	0.505	3198	24.206	22	0.013	0.0124088
camera	winter	2018	23	way to tirath (Rolla tirath jatholi)	10/18/2018	11/27/2018	41	31.70775556	77.60043889	1	0	0.469	3529	42.248	95	0.137	0.13712
camera	winter	2018	24	way to tirath (Rolla tirath jatholi)	10/18/2018	11/19/2018	33	31.70585833	77.61086667	2	0	0.5	3581	28.798	66	0.064	0.0643083
camera	winter	2018	27	tirath to kukhri (Rolla tirath jatholi)	10/19/2018	11/2/2018	15	31.70121111	77.6147	3	0	0.585	3793	11.105	356	0.313	0.312807
camera	winter	2018	28	tirath to kukhri (Rolla tirath jatholi)	10/19/2018	12/14/2018	57	31.70035	77.59978611	2	0	0.455	3875	17.004	644	0.369	0.368586
camera	winter	2018	31	jatholi to chanani (Rolla tirath jatholi)	10/19/2018	1/1/2019	75	31.66913611	77.53839167	0	0	0.575	3455	21.684	2198	0.575	0.575
camera	winter	2018	32	chanani to kholipoi	10/20/2018	12/17/2018	59	31.67209167	77.51839722	0	0	0.492	2998	22.072	1342	0.737	0.737215
camera	winter	2018	35	kholipoi hut to ridge	11/16/2018	2/2/2019	79	31.66544444	77.50866667	0	0	0.412	3017	17.672	1633	0.728	0.727763
camera	winter	2018	36	Kholipoi ridge	11/16/2018	1/8/2019	54	31.66218	77.50488	1	1	0.454	2836	23.319	1850	0.187	0.210539
camera	winter	2018	37	kholipoi to kharongcha,brown bear point	11/7/2018	11/22/2018	16	31.66992778	77.49553611	0	4	0.558	2765	25.949	819	0.596	0.596114
camera	winter	2018	38	kholipoi to kharongcha, ridge(different from last year 38no.)	11/7/2018	11/28/2018	22	31.67238611	77.48775833	0	4	0.536	2255	33.132	221	0.682	0.681933
camera	winter	2018	39	kholipoi to kharongcha, bridge	11/7/2018	11/24/2018	18	31.67660278	77.48964444	0	5	0.325	2129	11.342	31	0.468	0.467928
camera	winter	2018	40	before rolla	11/7/2018	11/24/2018	18	31.67250556	77.48448333	0	1	0.359	2089	23.016	4	0.61	0.609626
camera	winter	2018	41	just after campus	11/7/2018	1/31/2019	28	31.67594444	77.48812222	0	0	0.392	2158	43.241	37	0.734	0.733835
camera	winter	2018	42	near bridge and stream	11/17/2018	12/2/2018	16	31.67948333	77.49490833	0	1	0.54	2192	13.835	6	0.71	0.709855
camera	winter	2018	43	after stream	11/7/2018	11/17/2018	11	31.68076667	77.50082222	0	0	0.508	2301	45.338	44	0.727	0.726664
camera	winter	2018	44	before chalocha	11/7/2018	11/17/2018	11	31.68212778	77.50546389	0	1	0.503	2358	41.74	54	0.712	0.711686
camera	winter	2018	45	Jathor(previous location on plane)	11/18/2018	12/3/2018	16	31.68901667	77.51508889	0	0	0.519	2766	37.541	359	0.693	0.693145
camera	winter	2018	47	chalocha-nada(no image till 3rd Dec,redeployed on 4th,dec,lock-22)	12/4/2018	3/31/2019	118	31.68718056	77.51328889	0	0	0.476	2532	38.208	193	0.309	0.308649
camera	winter	2018	48	Above balu	12/5/2018	1/10/2019	37	31.69941	77.53409	0	1	0.516	3036	19.571	454	0.23	0.229515
camera	winter	2018	50	Rolla off trail	1/16/2019	3/14/2019	28	31.67761944	77.49088056	0	0	0.436	2194	34.953	70	0.033	0.0333966
camera	winter	2018	52	Duranga	11/25/2018	12/13/2018	19	31.6827	77.48537	1	0	0.525	2678	30.964	700	0.172	0.171975
camera	winter	2018	53	Shilt to choidwar (near choidwar hut,camera stopped)	11/25/2018	12/12/2018	18	31.68994444	77.4855	0	0	0.609	2987	28.681	1359	0.711	0.710968
camera	winter	2018	54	Shilt	10/6/2018	10/31/2018	26	31.68194722	77.48060556	0	0	0.511	2897	40.884	967	0.679	0.67932
camera	winter	2018	69	rolla to duranga	11/25/2018	12/17/2018	23	31.68142222	77.48650278	0	0	0.47	2581	41.951	532	0.681	0.681131
camera	winter	2018	72	shankha to majhoni (Rolla tirath jatholi )	10/18/2018	10/21/2018	4	31.70719722	77.57805833	0	0	0.428	3202	30.535	42	0.738	0.737893
camera	winter	2018	73	new point, not placed in 2017 (Rolla tirath jatholi)	10/19/2018	12/5/2018	48	31.69116667	77.57273056	0	0	0.418	3871	41.756	1335	0.306	0.305514
camera	winter	2018	74	nada- kobri(no image till 3rd December)/camera changed	12/3/2018	2/4/2019	64	31.697	77.51786	0	0	0.488	3421	29.554	1121	0.239	0.238718
camera	winter	2018	75	kobri (snow leopard point 1)	11/18/2018	1/30/2019	74	31.70421	77.52063	0	0	0.471	3732	31.41	1603	0.538	0.538004
camera	winter	2018	76	kobri - shankha (snow leopard point 2)	11/18/2018	3/31/2019	134	31.71038056	77.52913056	0	0	0.502	3718	33.303	1657	0.555	0.555261
camera	winter	2018	82	shagut thanch	11/16/2018	2/24/2019	101	31.65786111	77.51002778	0	0	0.412	2967	31.696	2401	0.674	0.673961
camera	winter	2018	83	above kholipoi hut	11/16/2018	1/23/2019	69	31.66269444	77.51072222	0	0	0.481	3084	14.13	1948	0.643	0.643186
camera	winter	2018	84	chalocha-nada	11/18/2018	12/3/2018	16	31.68769	77.51405	0	0	0.497	2600	41.091	255	0.685	0.684534
camera	winter	2018	85	Duranga, Grani side, Deodar Ridge	11/25/2018	12/17/2018	23	31.682925	77.48775278	0	0	0.466	2742	30.64	624	0.672	0.672115
camera	winter	2018	86	After Grani in a slope(lock 12),camera was deployed wrongly from25th	12/17/2018	3/30/2019	104	31.68846667	77.4895	0	0	0.461	2780	29.35	1027	0.255	0.255427
camera	winter	2018	87	Nada-kobri 2(lock 8)	12/3/2018	12/26/2018	24	31.699565	77.519393	0	0	0.444	3522	21.698	1309	0.304	0.303732
camera	winter	2018	89	Chalocha to rolla(goral hair and blood sample)	12/4/2018	1/11/2019	39	31.68041667	77.5025	1	0	0.45	2276	4.635	25	0.013	0.0129313
camera	winter	2018	96	Kobri upside Z trail	12/26/2018	12/29/2018	4	31.706533	77.52123	0	0	0.448	3839	19.455	1757	0.163	0.162751
camera	winter	2018	109	shilt to duranga(camera stopped)	11/25/2018	11/30/2018	6	31.69936667	77.48537	0	0	0.502	3368	39.914	2190	0.487	0.486577
