# Supplementary material for: Understanding the distribution and fine-scale habitat selection of mesocarnivores along a habitat quality gradient in western Himalaya
Source: PeerJ. 2022 Sep 16;10:e13993. doi: 10.7717/peerj.13993 (PMC9484455; doi:10.7717/peerj.13993)
Supplement: Supplemental Information 41 [file peerj-10-13993-s041.csv]

data	season	year	Station ID	Place	from	to	occasion	lat_DD_Y	long_DD_X	number of red fox detections	number of leopard cat detections	TRI	elevation	slope	distance from river	ndvi red fox	ndvi leopard cat	distance from village
camera	summer	2017	1	Daragar village	5/17/2017	6/9/2017	24	31.63449167	77.40261389	0	0	0.478	1798	43.203	552	0.526992	0.526992	146
camera	summer	2017	4	Ahead daradhar	4/22/2017	6/9/2017	49	31.62748	77.39973	1	3	0.439	2146	36.281	1218	0.651303	0.6635	760
camera	summer	2017	12	Opposite Ropa village(across bridge)	4/18/2017	6/9/2017	53	31.65173	77.44897	1	1	0.386	1725	32.158	48	0.636411	0.636411	154
camera	summer	2017	16	Bushangarh nallah 1	4/26/2017	7/31/2017	6	31.74186	77.40214	0	0	0.565	2202	23.134	3280	0.572163	0.572163	874
camera	summer	2017	20	down trail	4/1/2017	4/7/2017	7	31.75008056	77.36233611	0	1	0.51	2173	32.581	1675	0.595531	0.595531	463
camera	summer	2017	21	up trail	4/1/2017	6/8/2017	69	31.74672778	77.36381944	0	0	0.521	2332	34.001	2032	0.642125	0.642125	833
camera	summer	2017	22	Bushangrah village	4/1/2017	4/6/2017	6	31.76021	77.39989	0	0	0.498	2358	31.925	1450	0.580462	0.580462	1192
camera	summer	2017	23	Shangarh meadow	4/1/2017	4/6/2017	6	31.76251389	77.38173056	1	0	0.531	2098	9.171	920	0.581395	0.581395	296
camera	summer	2017	24	Dehuri village before ridge	4/1/2017	4/7/2017	7	31.75246944	77.32464444	0	0	0.502	2242	28.555	2167	0.577991	0.577991	414
camera	summer	2017	25	Dehuri village after ridge	4/1/2017	4/11/2017	11	31.73460833	77.32513056	0	0	0.547	2196	38.208	3874	0.423496	0.423496	1048
camera	summer	2017	26	Dehuri village 1	4/1/2017	4/7/2017	7	31.76641	77.33827	0	0	0.54	2146	26.998	1375	0.53637	0.53637	708
camera	summer	2017	27	Dehuri village 1	4/1/2017	4/7/2017	7	31.75471	77.32963	0	0	0.501	2094	32.158	2182	0.528103	0.528103	300
camera	summer	2017	28	Trail backside of shangarh rest house	4/1/2017	6/8/2017	69	31.74313611	77.36780833	0	1	0.487	2600	27.497	2434	0.615814	0.260094	1609
camera	summer	2017	29	Ropa	4/1/2017	4/7/2017	7	31.7648	77.35448333	0	0	0.387	1547	16.177	294	0.627306	0.627306	415
camera	summer	2017	30	Dehuri village after ridge 2	4/7/2017	6/8/2017	63	31.74373611	77.32563611	0	2	0.552	2308	35.164	3027	0.537723	0.539424	752
camera	summer	2017	32	ahead burlakhet	4/11/2017	6/27/2017	78	31.69836389	77.38183889	2	20	0.473	2315	19.286	33	0.601309	0.30061	295
camera	summer	2017	33	ahead burlakhet	4/11/2017	6/27/2017	78	31.70065556	77.37895	1	1	0.544	2422	21.666	45	0.460993	0.460993	78
camera	summer	2017	34	across bridge of burlakhet	4/11/2017	6/27/2017	78	31.691966	77.38455	3	7	0.638	2232	49.441	81	0.516329	0.38211	167
camera	summer	2017	35	trek from shanar kanon	4/11/2017	5/2/2017	22	31.67521111	77.40136389	8	0	0.531	2183	34.573	490	0.43035	0.43035	736
camera	summer	2017	36	trek from kanon to shangarh	4/12/2017	6/21/2017	71	31.69766389	77.40156111	1	0	0.539	2940	31.047	511	0.670843	0.670843	800
camera	summer	2017	37	trek from kanon to shangarh	4/12/2017	6/21/2017	71	31.70064722	77.39855	17	7	0.508	2960	29.397	770	0.570179	0.35772	1340
camera	summer	2017	41	near daran village	4/25/2017	5/5/2017	11	31.67538056	77.46794722	0	1	0.475	2140	15.198	783	0.643384	0.643384	210
camera	summer	2017	42	near shungcha village	4/25/2017	6/12/2017	49	31.67939444	77.45723611	0	0	0.478	2515	26.545	1573	0.486097	0.486097	553
camera	summer	2017	43	upside kharongcha	4/25/2017	6/11/2017	48	31.65595	77.473	0	0	0.513	2463	31.171	1006	0.410256	0.410256	870
camera	summer	2017	58	Near kandi village	5/15/2017	6/23/2017	40	31.59582222	77.51624444	0	0	0.48	2720	28.221	1453	0.621006	0.621006	863
camera	summer	2017	59	Galingcha village	5/15/2017	5/28/2017	14	31.609925	77.51784444	18	0	0.407	2501	11.508	237	0.579458	0.579458	128
camera	summer	2017	60	Near Kameda, Panchayat Mashiyar	5/16/2017	6/8/2017	24	31.62243889	77.51761389	1	0	0.461	2570	21.399	60	0.462976	0.462976	804
camera	summer	2017	61	Across bridge of Kameda village	5/16/2017	6/8/2017	24	31.61688889	77.51600556	3	6	0.439	2457	39.203	48	0.574755	0.574755	300
camera	summer	2017	137_17	Bushangarh nallah 2	4/1/2017	4/6/2017	6	31.73698	77.39749	0	0	0.516	2315	19.683	3017	0.590156	0.590156	600
camera	summer	2017	138_18	Bushangarh nallah 3	4/1/2017	6/8/2017	69	31.73592	77.38862	0	0	0.503	2478	8.68	2909	0.690713	0.690713	700
camera	summer	2017	139_19	Route to Shangarh rest house	4/1/2017	4/5/2017	5	31.74635	77.38421	0	0	0.361	2365	19.139	2545	0.642575	0.642575	490
camera	summer	2018	56	shangcha	4/1/2018	4/14/2018	14	31.66103889	77.45898333	0	0	0.464	1848	22.345	43	0.741142	0.741142	604
camera	summer	2018	64	after GHNP gate,trail upside	4/7/2018	5/11/2018	35	31.66741667	77.47345833	0	0	0.475	2077	27.748	147	0.500559	0.500559	468
camera	summer	2018	65	Dahr village trail	5/11/2018	5/26/2018	16	31.67319722	77.47361389	0	0	0.468	2347	31.135	361	0.588343	0.588343	366
camera	summer	2018	66	Dahr village trail(ridge)	5/11/2018	5/26/2018	16	31.67545	77.47503889	3	0	0.456	2562	34.86	487	0.507898	0.507898	474
camera	summer	2018	67	Dahr village trail	5/11/2018	5/26/2018	16	31.67750278	77.47547222	4	1	0.462	2705	31.162	674	0.329151	0.329151	610
camera	summer	2019	51	Basu(previous location)	6/22/2019	7/3/2019	12	31.66404444	77.47885556	0	0	0.702	2574	27.045	639	0.641601	0.641601	889
camera	summer	2019	58	Ropa(gadhed)	5/31/2019	6/10/2019	11	31.65171389	77.44895222	0	0	0.386	1725	32.158	47	0.45905	0.45905	154
camera	summer	2019	61	Hippo (before GHNP gate)	6/5/2019	6/22/2019	18	31.66680556	77.47186111	1	2	0.654	1982	10.461	27	0.676558	0.676558	381
camera	summer	2019	64	above gate	6/3/2019	+	20	31.66741667	77.47345833	0	0	0.475	2077	27.748	147	0.643863	0.643863	468
camera	summer	2019	65	Before Mandir (slight shift in location)	6/2/2019	6/21/2019	20	31.67319722	77.47361389	0	0	0.468	2347	31.135	361	0.702923	0.702923	366
camera	summer	2019	66	At Ridge after Mandir (slight shift in location)	6/2/2019	6/21/2019	20	31.67545	77.47503889	0	0	0.456	2562	34.86	487	0.5966	0.5966	474
camera	summer	2019	60	Gusaini-kharongcha(previous maggi point)	6/6/2019	6/12/2019	7	31.65878889	77.45620833	0	0	0.422	1804	26.754	83	0.638393	0.638393	270
camera	summer	2019	79	Shungcha ridge	6/5/2019	6/21/2019	17	31.67891111	77.464325	0	0	0.451	2266	24.258	1181	0.665875	0.665875	207
camera	summer	2019	90	Lakcha Top	6/10/2019	6/25/2019	16	31.66056389	77.43455	6	0	0.545	2612	39.893	1592	0.315195	0.315195	440
camera	summer	2019	91	Shalinga	6/11/2019	6/25/2019	15	31.65773611	77.45089444	5	0	0.5	1972	24.175	210	0.585525	0.585525	197
camera	summer	2019	92	Pakhri top	6/10/2019	6/25/2019	16	31.64783333	77.42683611	1	0	0.529	2313	24.003	920	0.448654	0.448654	310
camera	summer	2019	93	Opposite o Nadar Village	6/10/2019	6/12/2019	3	31.65076667	77.41893333	0	0	0.487	2402	42.714	1005	0.388248	0.388248	378
camera	summer	2019	94	Faryadi (padam ji's house)	5/31/2019	6/16/2019	17	31.62596667	77.43715	1	2	0.43	1686	23.948	67	0.572472	0.574729	74
camera	summer	2019	95	Rikhli(lock 1N)	6/8/2019	6/12/2019	5	31.63041667	77.43683333	0	0	0.502	1703	24.291	152	0.548777	0.548777	75
camera	summer	2019	99	Opposite to Kamera Village across the river	5/7/2019	5/29/2019	23	31.61703611	77.515575	5	0	0.465	2453	20.996	4	0.26217	0.26217	300
camera	summer	2019	100	Galingcha Village side	5/7/2019	5/29/2019	23	31.60991667	77.51789167	1	0	0.407	2501	11.508	236	0.579458	0.579458	107
camera	summer	2019	101	After Daragarh village	4/18/2019	5/3/2019	16	31.63496667	77.40408056	0	0	0.51	1754	38.639	553	0.504353	0.504353	73
camera	summer	2019	102	Nagni to dari village	4/18/2019	5/3/2019	16	31.64189167	77.40128889	0	0	0.401	1536	21.333	177	0.559599	0.559599	103
camera	summer	2019	103	Opposite to Tila Pul	6/12/2019	6/26/2019	15	31.60725	77.50397222	1	0	0.501	2276	32.477	29	0.537806	0.537806	93
camera	summer	2019	104	Shil Village	4/9/2019	5/2/2019	24	31.60916667	77.46088889	2	0	0.442	1919	29.483	152	0.527114	0.527114	383
camera	summer	2019	108	Between Daraghar and Kandidhar Village	4/1/2019	5/3/2019	33	31.63308333	77.40141667	0	0	0.444	1912	29.408	659	0.605513	0.605513	347
camera	summer	2019	109	Opposite to Sai Ropa at West across the river. (at 1st camera stopped after 4th day)	4/1/2019	6/29/2019	32	31.64196389	77.39293889	3	0	0.436	1501	45.385	226	0.552349	0.552349	355
camera	summer	2019	121	Naii (new location)	6/11/2019	6/25/2019	15	31.65413333	77.44330278	0	0	0.389	2156	11.913	536	0.609305	0.609305	126
camera	winter	2017	51	Basu	12/9/2017	3/10/2017	92	31.66375	77.480425	1	0	0.427	2617	32.99	683	0.014483	0.014483	889
camera	winter	2017	55	Ladi,opposite chalocha,either side of river	12/30/2017	2/4/2018	37	31.66103889	77.45898333	0	0	0.464	1848	22.345	43	0.308759	0.308759	780
camera	winter	2017	56	shangcha	3/21/2018	3/31/2018	11	31.66103889	77.45898333	0	0	0.464	1848	22.345	43	0.242199	0.242199	604
camera	winter	2017	57	naii	2/25/2018	3/11/2018	15	31.65766667	77.44966667	0	0	0.449	2032	33.314	274	0.234764	0.234764	245
camera	winter	2017	60	Talinga	2/25/2018	3/12/2018	16	31.65878889	77.45620833	0	1	0.422	1804	26.754	83	0.03637	0.03637	270
camera	winter	2017	61	before ghnp gate	2/26/2018	3/14/2018	17	31.66680556	77.47186111	0	2	0.654	1982	10.46	27	0.108061	0.108061	381
camera	winter	2017	62	mobile point	2/18/2018	3/11/2018	22	31.66475833	77.46781111	0	0	0.539	2020	27.149	166	0.10046	0.10046	361
camera	winter	2017	63	Kauncha, previous point	2/18/2018	3/3/2018	14	31.65537	77.45701	0	5	0.561	2045	54.422	323	0.0503069	0.0541945	271
camera	winter	2017	64	after ghnp gate, trail upside	3/19/2018	3/29/2018	11	31.66741667	77.47345833	0	0	0.475	2077	27.748	147	0.0380249	0.0380249	468
camera	winter	2017	122_1	Daragar village	2/26/2017	3/11/2017	14	31.63204444	77.39890833	0	0	0.421	1858	34.636	772	0.0507723	0.0507723	576
camera	winter	2017	123_2	Pekhri village	2/27/2017	3/9/2017	11	31.64846111	77.42591111	0	0	0.514	2357	13.424	979	0.238885	0.238885	346
camera	winter	2017	124_4	Ahead daradhar	2/28/2017	3/11/2017	12	31.62748	77.39973	0	1	0.439	2146	36.281	1218	0.0265625	0.0265625	760
camera	winter	2017	125_5	Route to shirkot village	3/1/2017	3/3/2017	3	31.67055	77.40388889	0	0	0.463	2268	44.314	255	0.117578	0.117578	659
camera	winter	2017	126_6	Above Pekhri village	3/3/2017	3/11/2017	9	31.65515	77.42264	0	0	0.45	2704	34.584	1550	0.172504	0.172504	1029
camera	winter	2017	127_7	Above lakhcha village	3/3/2017	3/20/2017	18	31.67058611	77.43321667	0	0	0.476	2615	35.571	2081	0.0526634	0.0526634	1527
camera	winter	2017	129_10	deori nalah	3/4/2017	3/15/2017	12	31.66325	77.39232	0	0	0.534	1733	30.942	82	0.0404209	0.0404209	418
camera	winter	2017	130_11	Near Kauncha village	3/9/2017	3/22/2017	14	31.65537	77.45701	1	3	0.561	2045	54.422	323	0.0503069	0.0503069	300
camera	winter	2017	131_12	Opposite Ropa village(across bridge)	3/10/2017	3/22/2014	13	31.65173	77.44897	0	1	0.386	1725	32.158	48	0.195897	0.195897	154
camera	winter	2017	132_13	Near lakcha village	3/14/2017	3/20/2017	7	31.66225	77.44375	2	0	0.529	2383	36.539	1017	0.167288	0.167288	433
camera	winter	2017	135_16	Bushangarh nallah 1	3/26/2017	3/31/2017	6	31.74186	77.40214	0	0	0.565	2202	23.134	3280	0.0156161	0.0156161	874
camera	winter	2017	136_17	Bushangarh nallah 2	3/26/2017	3/27/2017	2	31.73698	77.39749	0	0	0.516	2315	19.683	3017	0.0740437	0.0740437	600
camera	winter	2017	137_18	Bushangarh nallah 3	3/26/2017	3/31/2017	6	31.73592	77.38862	1	0	0.503	2478	8.68	2909	0.072888	0.072888	700
camera	winter	2017	138_19	Route to Shangarh rest house	3/26/2017	3/31/2017	6	31.74635	77.38421	0	0	0.361	2365	19.139	2545	0.259121	0.259121	490
camera	winter	2017	139_20	down trail	3/27/2017	3/30/2017	4	31.75008056	77.36233611	0	3	0.51	2173	32.581	1675	0.154391	0.154391	463
camera	winter	2017	140_21	up trail	3/27/2017	3/31/2017	5	31.74672778	77.36381944	0	0	0.521	2332	34.001	2032	0.0231565	0.0231565	833
camera	winter	2017	141_22	Bushangrah village	3/27/2017	3/31/2017	5	31.76021	77.39989	0	0	0.498	2358	31.925	1450	0.218593	0.218593	1192
camera	winter	2017	142_23	Shangarh meadow	3/27/2017	3/30/2017	4	31.76251389	77.38173056	1	0	0.531	2098	9.171	920	0.211983	0.211983	296
camera	winter	2017	143_24	Dehuri village before ridge	3/28/2017	3/31/2017	4	31.75246944	77.32464444	0	0	0.502	2242	28.556	2167	0.116279	0.116279	414
camera	winter	2017	144_25	Dehuri village after ridge	3/28/2017	3/31/2017	4	31.73460833	77.32513056	0	0	0.547	2196	38.208	3874	0.220431	0.220431	1048
camera	winter	2017	145_26	Dehuri village 1	3/28/2017	3/31/2017	4	31.76641	77.33827	0	0	0.54	2146	26.998	1375	0.0827208	0.0827208	708
camera	winter	2017	146_29	Ropa	3/30/2017	3/31/2017	2	31.7648	77.35448333	0	0	0.387	1547	16.177	294	0.0406231	0.0406231	415
camera	winter	2018	51	Basu(previous location)	11/14/2018	11/27/2018	14	31.66404444	77.47885556	0	0	0.702	2574	27.045	639	0.687593	0.687593	889
camera	winter	2018	58	ropa	1/16/2019	2/4/2019	20	31.65171389	77.44895222	0	3	0.386	1725	32.158	47	0.195897	0.196997	154
camera	winter	2018	61	Hippo (before GHNP gate)	1/16/2019	1/25/2019	10	31.66680556	77.47186111	3	0	0.654	1982	10.461	27	0.108061	0.108061	381
camera	winter	2018	63	kauncha	2/5/2019	3/5/2019	29	31.65537	77.45701	1	17	0.561	2045	54.422	323	0.0541945	0.0522507	271
camera	winter	2018	64	trail above gate	2/4/2019	2/23/2019	20	31.66741667	77.47345833	0	2	0.475	2077	27.748	147	0.0522222	0.0522222	468
camera	winter	2018	65	Dhar(before temple	10/6/2018	10/7/2018	2	31.67319722	77.47361389	0	0	0.468	2347	31.135	361	0.71254	0.71254	366
camera	winter	2018	66	Dhar(ridge)	10/6/2018	11/1/2018	27	31.67545	77.47503889	4	3	0.456	2562	34.86	487	0.665656	0.665656	474
camera	winter	2018	67	Dhar(after temple)	10/6/2018	11/1/2018	27	31.67750278	77.47547222	0	0	0.462	2705	31.162	674	0.78492	0.78492	610
camera	winter	2018	68	Dhar(after ridge)	10/6/2018	11/1/2018	27	31.68026667	77.47846111	2	1	0.556	2937	27.832	941	0.674222	0.674222	1267
camera	winter	2018	71	Dingcha	10/7/2018	10/31/2018	25	31.65281944	77.45919167	20	1	0.507	2246	29.66	658	0.580692	0.580692	112
camera	winter	2018	60	Gusaini-kharongcha(previous point)	11/5/2018	11/13/2018	9	31.65878889	77.45620833	6	1	0.422	1804	26.754	83	0.0482448	0.0482448	270
camera	winter	2018	78	Shungcha	11/6/2018	11/22/2018	17	31.6754	77.46753889	6	12	0.583	2143	16.569	784	0.165673	0.165673	210
camera	winter	2018	79	Shungcha	11/6/2018	11/22/2018	17	31.67891111	77.464325	11	5	0.451	2266	24.258	1181	0.22508	0.22508	207
camera	winter	2018	81	alternate site for kharongcha,near river	11/15/2018	11/27/2018	13	31.66711111	77.46708889	0	0	0.328	1910	24.992	26	0.182752	0.182752	570
camera	winter	2018	90	Lakcha(lock 21)	12/10/2018	12/28/2018	19	31.66056389	77.43455	10	0	0.545	2612	39.893	1592	0.188835	0.188835	440
camera	winter	2018	91	Shalinga: Ridge after school(lock 5)	12/14/2018	1/5/2019	23	31.65773611	77.45089444	0	0	0.5	1972	24.175	210	0.249433	0.249433	197
camera	winter	2018	92	Pekhri: upper ridge way to nadar(lock 15)	12/14/2018	1/6/2019	24	31.64783333	77.42683611	0	0	0.529	2313	24.003	920	0.223266	0.223266	310
camera	winter	2018	93	Before Nadar(lock 7)	12/14/2018	2/5/2019	25	31.65076667	77.41893333	27	0	0.487	2402	42.714	1005	0.171228	0.171228	378
camera	winter	2018	94	Faryadi (padam ji's house)	12/15/2018	1/13/2019	30	31.62596667	77.43715	14	0	0.43	1686	23.948	67	0.158538	0.158538	74
camera	winter	2018	95	Rikhli(lock 1N)	12/15/2018	1/12/2019	29	31.63041667	77.43683333	7	0	0.502	1703	24.291	152	0.168059	0.168059	75
camera	winter	2018	97	Kharongcha	1/16/2019	3/10/2019	54	31.66423056	77.47021389	0	0	0.56	2057	27.823	176	0.156927	0.156927	122
camera	winter	2018	98	Kameda Village side	1/29/2019	2/3/2019	6	31.62061944	77.51728889	0	0	0.528	2519	31.349	42	0.16587	0.16587	646
camera	winter	2018	99	After Galingcha village/ opposite to Kamara Side	1/29/2019	3/3/2019	34	31.61703611	77.515575	1	2	0.465	2453	20.996	4	0.0761436	0.10542	300
camera	winter	2018	100	Galingcha Village side	1/29/2019	3/3/2019	34	31.60991667	77.51789167	0	0	0.407	2501	11.508	236	0.16027	0.16027	107
camera	winter	2018	101	After Daragarh village	1/31/2019	2/16/2019	17	31.63496667	77.40408056	0	0	0.51	1754	38.639	553	0.0282281	0.0282281	73
camera	winter	2018	102	Nagni to dari village	2/16/2019	3/10/2019	23	31.64189167	77.40128889	6	1	0.401	1536	21.333	177	0.184465	0.184465	103
camera	winter	2018	103	Tila Pul- truss bridge(with Andrew)	3/3/2019	3/24/2019	22	31.60725556	77.50397222	0	0	0.501	2276	32.477	30	0.139745	0.139745	93
camera	winter	2018	105	Jhuthli Village, opposite to padam ji's place(by padam bhaiya)	3/10/2019	3/11/2019	2	31.626718	77.435363	0	0	0.414	1724	31.234	57	0.168988	0.168988	183
camera	winter	2018	107	Rador; Pekkhri	3/13/2019	3/17/2019	5	31.65263611	77.42364722	0	0	0.553	2594	52.018	1334	0.161651	0.161651	542
camera	winter	2018	108	behind mungla	3/23/2019	3/30/2019	8	31.63308333	77.40141667	0	0	0.444	1912	29.408	659	0.0473313	0.0473313	347
